# Supplementary material for: Implication of IRF4 Aberrant Gene Expression in the Acute Leukemias of Childhood
Source: PLoS One. 2013 Aug 15;8(8):e72326. doi: 10.1371/journal.pone.0072326 (PMC3744475; doi:10.1371/journal.pone.0072326)
Supplement: Table S2 — Raw data for IRF4 . (XLSX) [file pone.0072326.s003.xlsx]

## Sheet: Ct values
	MEAN VALUES OF Ct RAW DATA							ΔCt																						ΔCt
Patients	IRF4	StDev IRF4	GAPDH	StDev GAPDH		Immunophenotype	Patients	IRF4	Z-score	p-value				Gender	Age (months)	Patients	IRF4_expression	Immunophenotype	Karyotype	Cytogenetics	Additional Cytogenetics		Patient	IRF4_expression	MRD levels (day 30)	Relapse		Diagnosis	Patients	IRF4	Age at diagnosis	Date of Dx	Relapse	Date of Rel	Overall survival	Censoring	Date of Death	Overall Survival	Leukemia-Free Time
J1	34.725	1.075	29.925	0.625		pro-pre-B	J1	4.8	0.0683761	0.9442			Normal ratio	F	24	83	7.6	B-common	56,XX,+X,+4,+4,+6,+10,+15,+17,+18,+21,+21[3]/46,XX[7]		3 copies AML1 (60.4%); 4 copies AML1 (9.9%)		83	7.6	<10-4	0		ALL	J1	4.8	1	2009-01-30	0		A	0		4.46575	4.46575
T	27.5333	1.07729	26.9833	2.23694		pro-pre-B	T	0.55	-3.5641	0.0004			Subnormal ratio	F	12	60	9.16667	B-common	46,XX,add(9)(p13),del(9)(p13p24),t(X;13)(q13;q22)[15]/46,XX[1]		Loss of both copies of gene p16 at 9p21 (87.4%)		60	9.16667	<10-4	0		ALL	S	3.08333	8	2009-02-24	0		A	0		4.39726	4.39726
83	30.4833	0.451541	22.8833	0.768476		B-common	83	7.6	2.46154	0.0139			High ratio	F	72	61	7.46667	B-common	46,XX,t(9;22)(q34;q11),i(9)(q10)[3]/46,XX[3]	t(9;22) BCR-ABL +ve			61	7.46667	2 x 10-4	0		ALL	O-48	2.6	14	2008-12-15	R	2010-01-27	D	1	2010-05-01	1.37534	1.11781
S	28.7833	1.11667	25.7	0.5		B-common	S	3.08333	-1.40171	0.1615			Very high ratio	F	48	69	8.76667	B-common	46,XX,i(7)(q10)[19]/46,XX[1]		Aneuploidy at chromosome 7 (95%)		69	8.76667	<10-4	0		ALL	86	5.83333	1.66667	2009-09-19	0		A	0		3.83014	3.83014
V2	32.3333	0.0471405	31.1	0		B-common	V2	1.23333	-2.98291	0.0029				M	90	O-57	9.06667	B-common	87,<4n>,XY,+Y,+1,+1,+2,+2,+3,+3,+4,+4,+5,+5,+6,+6,+7,+7,+8,+8,+9,+9,+10,+11,+11,+12, +12,+13,+14,+15,+16,+16,+17,+17,+18,+18,+19,+19,+20,+20,+21,+21,+22,+22[5]/46,XY[5]	t(12;21) TEL-AML1 +ve			O-57	9.06667		0		ALL	44	4	12	2009-03-07	0		A	0		4.36712	4.36712
O-48	27.9333	0.249444	25.3333	0.579272		B-common	O-48	2.6	-1.81197	0.0703				M	48	99	8.5	B-common	46,XY[20]				99	8.5	<10-4	0		ALL	74	4	14	2009-07-23	0		A	0		3.98904	3.98904
86	32.2	2.75802	26.3667	2.6386		B-common	86	5.83333	0.948718	0.3421				F	36	105	9.76667	B-common	46,XX[4]	t(12;21) TEL-AML1 +ve			105	9.76667	<10-4	0		ALL	78	5.7	7.75	2009-08-21	0		A	0		3.90959	3.90959
55	31.2667	0.684755	31.1667	0.771722		B-common	55	0.1	-3.94872	0.0001				F	72	109	11.2	B-common	46,XX[15]				109	11.2	<10-4	0		ALL	98	4.56667	14	2009-11-24	0		A	0		3.64932	3.64932
44	30.9333	0.262467	26.9333	0.20548		B-common	44	4	-0.615385	0.5353				M	48	111	7.73333	B-common	47,ΧΥ,+18[7]/46,ΧΥ[14]				111	7.73333	<10-4	0		ALL	123	6.93333	13	2010-04-13	0		A	0		3.26575	3.26575
60	36.8333	0.579272	27.6667	0.124722		B-common	60	9.16667	3.80342	0.0001				M	72	119	7.33333	B-common	55,XY,+X,+4,+6,+10,+14,+17,+18,+21,+21[1]/46,XY[15].nuc ish(AMLx4)[116/122]		4 copies AML1 gene (95.1%); 1 copy TEL gene (37.4%)		119	7.33333	<10-4	0		ALL	155	4.8	2.16667	2010-07-29	0		A	0		2.9726	2.9726
61	32.2333	0.694422	24.7667	0.249444		B-common	61	7.46667	2.35043	0.0188				M	36	130	12.8	B-common	46,XY[20]				130	12.8		0		ALL	163	6.06667	2.66667	2010-09-25	0		A	0		2.8137	2.8137
69	34	0.355903	25.2333	0.524934		B-common	69	8.76667	3.46154	0.0005				M	36	140	7.93333	B-common	46,XY[1]		4 copies AML1 (84%); 3 copies AML1 (5%)		140	7.93333	<10-4	0		ALL	165	4.63333	1	2010-10-03	0		A	0		2.79178	2.79178
74	27.1333	0.249444	23.1333	0.573488		B-common	74	4	-0.615385	0.5353				M	48	143	8.76667	B-common	46,XY,add(19)(q13)[4]/46,XY[3]	t(12;21) TEL-AML1 +ve (97%)			143	8.76667	4 x 10-4	R		ALL	170	3.6	1	2010-10-29	0		A	0		2.72055	2.72055
78	30.9	0.294392	25.2	0.374166		B-common	78	5.7	0.837607	0.4009				F	24	145	9.16667	B-common	46,XY[5]	t(12;21) TEL-AML1 +ve (92%)			145	9.16667	<10-4	0		ALL	O-42	6.13333	5	2006-05-24	0		A	0		7.15616	7.15616
O-57	35.2667	0.54365	26.2	0.697615		B-common	O-57	9.06667	3.71795	0.0002				F	69	O-47	9.36667	B-common	56,XX,+X,dup(1)(q31q41),+4?,+6,+8,+10,+11,+14,+15,+21,+21[1]/46,XX[19]		4 copies AML1 gene (84%); 3 copies MLL gene (13.7%)		O-47	9.36667	<10-4	0		ALL	O-73	3.76667	4	2006-03-15	0		A	0		7.34795	7.34795
98	29.6	0.294392	25.0333	0.249444		B-common	98	4.56667	-0.128205	0.8966				M	60	146	10.8	B-common	46,XY[5]		4 copies of AML1 gene (85%); 5 copies of AML1 gene (8%) 3 copies of PBX1 gene (48%)		146	10.8	<10-4	0		ALL	131	4.36667	8	2010-05-08	0		A	0		3.19726	3.19726
99	34.1667	0.953357	25.6667	0.679869		B-common	99	8.5	3.23077	0.0012				M	24	147	8.66667	B-common	51,XY,+X,+6,+14,+17,+21[1]/46,XY[14]		Positive for D835 mutation on FLT3 gene		147	8.66667	<10-4	0		ALL	169	5.5	6	2010-10-25	0		A	0		2.73151	2.73151
105	37.2333	0.0942809	27.4667	0.590668		B-common	105	9.76667	4.31624	0.0001				M	43	148	7.83333	B-common	52,XY,+4,+6,+10,+17,+21,+21[5]/46,XY[2]		1 extra chr 4, 6, 10, 17 and 2 extra chr 21 (tetrasomy 21). 5 copies AML1 (64.2%), 4 copies AML1 (23.13%), 6 copies AML1 (4.5%), 3 copies AML1 (1.5%)		148	7.83333	<10-4	R		ALL	172	6.76667	7	2010-11-05	0		A	0		2.70137	2.70137
109	36.8667	2.20958	25.6667	0.169967		B-common	109	11.2	5.53846	0.0001				F	108	76	8.76667	pre-B	46,XX,t(1;7)(p32;q32),t(2;8)(p13;q22),add(12)(p13),-20,+21[16]/46,XX[4]		3 copies of AML1 gene (78.7%)		76	8.76667	<10-4	0		ALL	O-43	5.9	2	2006-05-04	0		A	0		7.21096	7.21096
111	31.0333	0.917727	23.3	0.163299		B-common	111	7.73333	2.57265	0.0102				F	48	110	7.8	pre-B	47,XX,+21c[6]				110	7.8	<10-4	0		ALL	70	6.9	12	2009-07-05	0		A	0		4.03836	4.03836
119	30.3667	0.309121	23.0333	0.0942809		B-common	119	7.33333	2.23077	0.0257				M	57	177	8.13333	pre-B	53,ΧΥ,+Χ,+6,+10,+18,+21+dup(21)(q22), +mar[5]/46,XY[10]		Extra copies of AML1 (72.5%) → 6-15 copies		177	8.13333	<10-4	0		AML	80	5.36667	9.58333	2009-09-01	0		D	1	2010-01-01	0.334247	3.87945
123	31.7	0.648074	24.7667	0.618241		B-common	123	6.93333	1.88889	0.0588						REH	12.5	pre-B					91	10.4333	<10-4	0		AML	101	4.16667	16	2009-12-09	0		A	0		3.60822	3.60822
130	36.3	0.828654	23.5	0.778888		B-common	130	12.8	6.90598	0.0001				F	72	91	10.4333	T-cell	46,XX,t(1;19)(p32;q13.113.3),t(1;11)(q32;p13),del(6)(q23q27)[7]/46,XX[8]				124	10.8	<10-4	0		ALL	83	7.6	2.41667	2009-09-10	0		A	0		3.85479	3.85479
140	31.5333	0.573488	23.6	0.294392		B-common	140	7.93333	2.74359	0.0061				M	60	124	10.8	T-cell	46,XY,del(6)(q12q22),i(9)(q10q10),t(11;14) (p13;q11)[7]/46,XY[8]		Chromosome losses: part of chr 6 and 9; translocation between chr 11 & chr 17; 3 copies of ABL gene (0.9%); TCRA/D rearrangement (0.8%)		108	10.1333	<10-4	0		ALL	60	9.16667	1	2009-04-30	0		A	0		4.21918	4.21918
143	31.6667	0.309121	22.9	0.0816497		B-common	143	8.76667	3.46154	0.0005				M	36	108	10.1333	T-cell	46,XY,del(7)(q11.2),add(10)(p13)[6]/46,XY[14]				134	9.7	<10-4	0		ALL	61	7.46667	6	2009-05-04	R	2011-08-02	D	1	2010-12-01	1.57808	2.24658
145	33.4333	0.865384	24.2667	0.124722		B-common	145	9.16667	3.80342	0.0001				M	144	134A	9.7	T-cell	46,XY,del(6)(q13q27),der(13)t(6;13)(q13p11.2)[8]/46,XY[1]		Loss of long arm of chr 6 (q13 to q27); derivative chr 13 ( translocation between chr 6 (q13) and chr 13 (p11.2))		57	7.35	<10-4	0		ALL	69	8.76667	4	2009-07-01	0		A	0		4.04932	4.04932
O-47	32.7667	0.518545	23.4	0.509902		B-common	O-47	9.36667	3.97436	0.0001						CCRFCEM	12.8667	T-cell					174	9.03333	0.27	0		ALL	O-57	9.06667	7.5	2006-05-12	R	2009-09-10	A	0		7.18904	3.33425
146	35.5333	0.817856	24.7333	0.402768		B-common	146	10.8	5.19658	0.0001				M	5	57	7.35	N/A					56	8.93333	<10-4	0		ALL	99	8.5	4	2009-11-24	0		A	0		3.64932	3.64932
147	34.0333	1.14407	25.3667	0.124722		B-common	147	8.66667	3.37607	0.0007				F	36	174	9.03333	AML	46,ΧΧ[4]				133	12.0667		0		ALL	105	9.76667	3.33333	2009-12-25	0		A	0		3.56438	3.56438
148	34.9	0.616441	27.0667	0.694422		B-common	148	7.83333	2.65812	0.0078				M	168	56	8.93333	AML		MLL rearrangement			154	12.2667		0		ALL	109	11.2	6	2010-02-03	0		A	0		3.45479	3.45479
155	28.8667	0.418994	24.0667	1.65798		B-common	155	4.8	0.0683761	0.9442				M	5	133	12.0667	AML	46,XY,inv(11)(q14q23)[20]	MLL rearrangement (6%)								ALL	111	7.73333	4	2010-02-18	0		A	0		3.4137	3.4137
163	29.2	0.725718	23.1333	0.77603		B-common	163	6.06667	1.15385	0.2501				M	137	154	12.2667	AML	47,XY,+8,der(9)t(9;11)(p10;q10)t(9;11)(p22;q23),der(11)t(11;17)(q10;p10),der(17)t(9;17)(p10;q10)t(9;11)(p22;q23)[15]	MLL rearrangement								ALL	119	7.33333	6	2010-03-31	0		A	0		3.30137	3.30137
164	27.1	0.216025	26	0.141421		B-common	164	1.1	-3.09402	0.002						THP-1	13.2667	AML										ALL	140	7.93333	3	2010-07-01	0		A	0		3.04932	3.04932
165	31.3333	0.262467	26.7	0.0816497		B-common	165	4.63333	-0.0769231	0.9362						Ctrl72	5.5	Healthy										ALL	143	8.76667	4	2010-07-12	R	2012-02-28	A	0		3.01918	1.63288
170	28.5667	0.531246	24.9667	1.14407		B-common	170	3.6	-0.957265	0.3371						Ctrl81	6.23333	Healthy										ALL	145	9.16667	2	2010-07-16	0		A	0		3.00822	3.00822
O-42	28.7333	1.18134	22.6	0.374166		B-common	O-42	6.13333	1.20513	0.2263						Ctrl84	2.46667	Healthy										ALL	O-47	9.36667	5.75	2007-08-31	0		A	0		5.88493	5.88493
O-73	29.2667	0.169967	25.5	0		B-common	O-73	3.76667	-0.811966	0.4179						Ctrl87	6.41667	Healthy										ALL	146	10.8	5	2010-07-20	0		A	0		2.99726	2.99726
68	28.3167	0.0942809	28.05	0.979796		pre-B	68	0.266667	-3.80342	0.0001						Ctrl88	3.04	Healthy										ALL	147	8.66667	2	2010-07-23	0		A	0		2.98904	2.98904
76	33.2333	0.478423	24.4667	0.124722		pre-B	76	8.76667	3.46154	0.0005						Ctrl89	4.46667	Healthy										ALL	148	7.83333	3.58333	2010-08-02	R	2012-03-16	D	1	2012-12-01	2.33425	1.62192
110B	32.4333	1.30213	24.6333	0.329983		pre-B	110	7.8	2.63248	0.0085						Ctrl94	4.36667	Healthy										ALL	76	8.76667	9	2009-08-11	0		A	0		3.93699	3.93699
131A	29.9	0.141421	25.5333	0.329983		pre-B	131	4.36667	-0.299145	0.7642						Ctrl96	4.4	Healthy										ALL	110	7.8	4	2010-02-10	0		A	0		3.43562	3.43562
169	29.9	1.1	24.4	0.244949		pre-B	169	5.5	0.666667	0.5029						Ctrl102	4.87	Healthy										ALL	177	8.13333	4.75	2010-11-19	0		A	0		2.66301	2.66301
172	30.4	0.216025	23.6333	0.286744		pre-B	172	6.76667	1.75214	0.0801						Ctrl103	5.2	Healthy										ALL	91	10.4333	6	2009-10-17	0		A	0		3.75342	3.75342
177	31.3667	0.309121	23.2333	0.0471405		pre-B	177	8.13333	2.91453	0.0036						Ctrl104	2.67667	Healthy										ALL	124	10.8	5	2010-04-16	0		A	0		3.25753	3.25753
O-43	27.3333	0.124722	21.4333	0.249444		pre-B	O-43	5.9	1.00855	0.3125						Ctrl106	5.07	Healthy										ALL	108	10.1333	3	2010-01-19	0		A	0		3.49589	3.49589
O-63	27.1667	0.169967	25.1	0.637704		pre-B	O-63	2.06667	-2.26496	0.0238						Ctrl50	3.7	Healthy										ALL	134	9.7	12	2010-05-20	0		A	0		3.16438	3.16438
REH	34.8667	1.11455	22.3667	0.694422		pre-B	REH	12.5	6.64957	0.0001						Ctrl51	3.56667	Healthy										ALL	57	7.35	0.416667	2003-12-12	0		D	1	2005-07-01	1.55342	9.60548
91	32.4333	0.478423	22	0.294392		medullary T	91	10.4333	4.88034	0.0001						Ctrl63	5.73	Healthy										AML	174	9.03333	3	2010-11-14	0		A	0		2.67671	2.67671
124	35.6	0.653197	24.8	1.92007		medullary T	124	10.8	5.19658	0.0001						Ctrl66	4.7	Healthy										ALL	56	8.93333	14	2003-08-07	0		A	0		9.95342	9.95342
70	34.0667	1.46135	27.1667	0.74087		cortical T	70	6.9	1.86325	0.0629						Ctrl77	6.06667	Healthy										ALL	130	12.8	3	2010-05-07	0		A	0		3.2	3.2
108	34.1	0.668331	23.9667	0.262467		cortical T	108	10.1333	4.62393	0.0001						Ctrl120	6.16667	Healthy										AML	133	12.0667	0.416667	2010-05-19	0		A	0		3.16712	3.16712
134	32.2333	0.601849	22.5333	0.492161		cortical T	134	9.7	4.25641	0.0001						Ctrl126	4.53333	Healthy										AML	154	12.2667	11.4167	2010-08-30	0		D	1	2011-03-01	0.50137	2.88493
CCRFCEM	37.7667	0.402768	24.9	1.07083		T-cell	CCRFCEM	12.8667	6.96581	0.0001						Ctrl128	5.24	Healthy
CCRFSB	31.2	1.20277	25.8	1.39523		T-cell	CCRFSB	5.4	0.581197	0.5619
57	37.1833	1.06562	29.8333	0.271825		N/A	57	7.35	2.24786	0.0244
80	28.4333	0.74087	23.0667	0.368179		M1	80	5.36667	0.555556	0.5755
174	32.3667	0.20548	23.3333	0.492161		M1	174	9.03333	3.68376	0.0002
101	28.7	0.141421	24.5333	0.590668		M2	101	4.16667	-0.470085	0.6384
56	34.8667	0.368179	25.9333	0.449691		M5	56	8.93333	3.59829	0.0003
133	34.3667	0.77603	22.3	0.163299		M5	133	12.0667	6.28205	0.0001
154	35.5333	0.865384	23.2667	0.188562		M5	154	12.2667	6.45299	0.0001
THP-1	36.4667	0.169967	23.2	0.374166		M5	THP-1	13.2667	7.30769	0.0001
Ctrl72	30.1	0.489898	24.6	0.374166			Ctrl72	5.5
Ctrl81	30.4	0.748331	24.1667	0.590668			Ctrl81	6.23333
Ctrl84	30.3333	0.169967	27.8667	0.309121			Ctrl84	2.46667
Ctrl87	31.45	0.15	25.0333	0.54365			Ctrl87	6.41667
Ctrl88	30.4667	0.20548	27.4333	0.385861			Ctrl88	3.04
Ctrl89	30.4667	0.339935	26	0.374166			Ctrl89	4.46667
Ctrl94	30	0.432049	25.6333	0.286744			Ctrl94	4.36667
Ctrl96	31.7	0.748331	27.3	0.216025			Ctrl96	4.4
Ctrl102	30.4667	0.309121	25.6	0.339935			Ctrl102	4.87
Ctrl103	30.1333	0.329983	24.9333	0.946338			Ctrl103	5.2
Ctrl104	32.3333	0.531246	29.6467	1.13235			Ctrl104	2.67667
Ctrl106	30.1	0.374166	25.0333	0.169967			Ctrl106	5.07
Ctrl50	31.0667	0.339935	27.3667	0.0471405			Ctrl50	3.7
Ctrl51	28.4667	0.664998	24.9	1.1225			Ctrl51	3.56667
Ctrl63	30.5	0.374166	24.7667	0.188562			Ctrl63	5.73
Ctrl66	33.1	0	28.4	0.294392			Ctrl66	4.7
Ctrl77	32.3667	0.0471405	26.7	0.163299			Ctrl77	6.06667
Ctrl120	29.7	0.489898	23.5333	0.286744			Ctrl120	6.16667
Ctrl126	30.0333	0.262467	25.5	0.3			Ctrl126	4.53333
Ctrl128	30.27	0.169967	25.03	0.169967			Ctrl128	5.24
	30.6727	Mean						4.7205
	1.06286	StDev						1.17253
	0.00272455
